# Supplementary material for: Perturbations in eIF3 subunit stoichiometry alter expression of ribosomal proteins and key components of the MAPK signaling pathways
Source: eLife. 2024 Nov 4;13:RP95846. doi: 10.7554/eLife.95846 (PMC11534336; doi:10.7554/eLife.95846)
Supplement: Figure 1—figure supplement 1—source data 1. [file elife-95846-fig1-figsupp1-data1.zip]

Archive with 4 entries (4 files):
- 2021-12-15-113113 eIF3B, D, H, GAPDH.tif
- __MACOSX/._2021-12-15-113113 eIF3B, D, H, GAPDH.tif
- 2022-01-19-140050 eIF3E.tif
- __MACOSX/._2022-01-19-140050 eIF3E.tif
