# Supplementary material for: Perturbations in eIF3 subunit stoichiometry alter expression of ribosomal proteins and key components of the MAPK signaling pathways
Source: eLife. 2024 Nov 4;13:RP95846. doi: 10.7554/eLife.95846 (PMC11534336; doi:10.7554/eLife.95846)
Supplement: Figure 3—source data 1. [file elife-95846-fig3-data1.zip]

Archive with 4 entries (4 files):
- 2023-01-10-093201-RPS9, GAPDH, RPL26, GAPDH.tif
- 2023-01-11-110719-RPS3, GAPDH.tif
- 2023-01-13-085557-RPL13A, GAPDH.tif
- 2023-01-19-095620 RPS2, RPLP1, GAPDH.tif
