# Supplementary material for: Perturbations in eIF3 subunit stoichiometry alter expression of ribosomal proteins and key components of the MAPK signaling pathways
Source: eLife. 2024 Nov 4;13:RP95846. doi: 10.7554/eLife.95846 (PMC11534336; doi:10.7554/eLife.95846)
Supplement: Figure 5—source data 1. [file elife-95846-fig5-data1.zip]

Archive with 13 entries (10 files):
- 5C/
- 5C/2023-01-06-101913 RSK1, GRB2, GAPDH.tif
- 5C/2023-01-19-095620 RSK2, MEK1, GAPDH, cRAF, GAPDH.tif
- 5C/2023-01-25-130720 PAK1, GAPDH.tif
- 5C/2023-02-15-114957 JUN, GAPDH.tif
- 5C/2023-02-23-091926 SOS1, AKT1, GAPDH.tif
- 5E/
- 5E/2023-05-03-112040 ERK12, Phospho ERK12.tif
- 5E/2023-05-05-100806 GAPDH reincubation.tif
- 5F/
- 5F/2024-05-03-111931 JUN, PJUN, LAMB1.tif
- 5F/2024-05-07-110355 GAPDH reincubation.tif
- 5F/2024-05-07-110355-image1-sub2-GAPDH reincubation low exp.tif
