# Supplementary material for: Perturbations in eIF3 subunit stoichiometry alter expression of ribosomal proteins and key components of the MAPK signaling pathways
Source: eLife. 2024 Nov 4;13:RP95846. doi: 10.7554/eLife.95846 (PMC11534336; doi:10.7554/eLife.95846)
Supplement: Figure 6—source data 1. [file elife-95846-fig6-data1.zip]

Archive with 2 entries (2 files):
- 2022-12-16-094318 MDM2, GAPDH.tif
- 2023-02-02-122453 ATF4, GAPDH.tif
